# Supplementary material for: Tolerance and Oncological Outcomes of In-Field Reirradiation for Locally Recurrent Breast Cancer: A Long-Term Single-Center Experience
Source: Cancers (Basel). 2023 Sep 12;15(18):4515. doi: 10.3390/cancers15184515 (PMC10527329; doi:10.3390/cancers15184515)
Supplement: Supplementary file 1 [file cancers-15-04515-s001.zip]

Archive with 1 entries (1 files):
- cancers-2581378-supplementary.pdf
